# Supplementary material for: Decreased Epicardial CTRP3 mRNA Levels in Patients with Type 2 Diabetes Mellitus and Coronary Artery Disease Undergoing Elective Cardiac Surgery: A Possible Association with Coronary Atherosclerosis
Source: Int J Mol Sci. 2022 Sep 1;23(17):9988. doi: 10.3390/ijms23179988 (PMC9456433; doi:10.3390/ijms23179988)
Supplement: Supplementary file 1 [file ijms-23-09988-s001.zip]

Archive with 1 entries (1 files):
- ijms-1868123-supplementary.xlsx
