# Supplementary material for: Decreased Epicardial CTRP3 mRNA Levels in Patients with Type 2 Diabetes Mellitus and Coronary Artery Disease Undergoing Elective Cardiac Surgery: A Possible Association with Coronary Atherosclerosis
Source: Int J Mol Sci. 2022 Sep 1;23(17):9988. doi: 10.3390/ijms23179988 (PMC9456433; doi:10.3390/ijms23179988)
Supplement: Supplementary file 1 [file ijms-23-09988-s001.zip › ijms-1868123-supplementary.xlsx]

## Sheet: Probes info 
Applied Biosystems (http://www.appliedbiosystems.com)
Taqman Low Density Array configuration: 04 (4342253)
Production Number: 000003626252
Gene Symbol	Gene name	GenBank ID	Alternative names	TaqMan Assay ID	Amplicon Length
B2M	beta-2-microglobulin	NG_012920.2	IMD43	Hs99999907_m1	75
CTRP3	C1q and tumor necrosis factor related protein 3	NM_181435.6	C1ATNF3, CORCS, CORS, CORS-26, CORS26	Hs01036017_m1	80
TNF-α	tumor necrosis factor	NG_007462.1	DIF, TNF-alpha, TNFA, TNFSF2, TNLG1F	Hs00174128_m1	80
IL-6	interleukin 6	NG_011640.1	BSF-2, BSF2, CDF, HGF, HSF, IFN-beta-2, IFNB2	Hs00174131_m1	95

## Sheet: EAT
		beta-2-microglobulin	tumor necrosis factor (TNF superfamily, member 2)		C1q and tumor necrosis factor related protein 3		interleukin 6
	Number	Ct B2M	Ct TNFa	2-∆∆Ct	Ct CTRP3	2-∆∆Ct	Ct IL6	2-∆∆Ct
BASELINE
-CAD-T2DM
	4	20.5035	31.4155	0.583031	28.3656	17.8803	33.0248	0.572302
	5	19.4941	29.8155	0.877964	31.2262	1.22285	30.0577	2.22309
	24	19.4523	29.4513	1.09779	32.2254	0.594291	30.8764	1.22434
	30	19.2968	31.2866	0.27621	32.4571	0.454399	31.9165	0.534563
	34	18.9543	30.1469	0.47999	27.7939	9.08076	29.0471	3.081
	36	18.7106	27.8056	2.05428	29.7639	1.95759	30.1227	1.23464
	39	19.5503	28.6949	1.98487	32.5375	0.51233	32.3804	0.462024
	41	19.2188	29.3152	1.0261	28.156	8.48631	33.0024	0.238579
	42	19.2979	30.2559	0.564735	28.7875	5.78665	32.9902	0.254168
	45	19.5023	30.7403	0.465125	28.5908	7.64202	33.3176	0.233395
	47	19.1095	31.0159	0.29265	26.3206	28.0768	31.9805	0.449131
+CAD-T2DM
	2	19.7543	29.6973	1.14127	34.8602	0.117971	30.7018	1.7037
	3	22.3402	32.0178	1.3718	34.9934	0.645802	33.4299	1.54375
	9	18.9888	28.4926	1.54737	29.6156	2.63101	32.0715	0.387813
	10	19.276	29.5376	0.915164	35.1665	0.0684823	31.8986	0.533514
	11	19.4541	29.018	1.48423	29.1672	4.95632	31.0071	1.11972
	13	18.8345	28.7195	1.18808	30.9874	0.913509	31.859	0.403792
	15	19.3671	30.666	0.445876	34.7072	0.100293	31.9797	0.537194
	19	19.1724	28.3763	1.90486	32.6798	0.357226	28.3002	6.01399
	20	20.0793	27.0183	9.15526	31.3152	1.72488	29.8212	3.92918
	21	21.1437	28.5573	6.58919	31.8416	2.50453	26.8131	66.1116
	22	18.8907	27.0249	3.99864	29.183	3.31748	26.77	14.2892
	25	19.3348	30.8742	0.377413	30.1386	2.32716	32.2026	0.450098
	27	19.3309	30.7631	0.406532	29.9887	2.57493	31.1005	0.963605
	43	20	30.7532	0.650685	31.1192	1.86959	31.9909	0.826376
+CAD+T2DM
	6	19.0273	29.0505	1.07955	34.2752	0.106904	30.7323	1.0077
	7	18.3911	27.4914	2.04682	31.1094	0.617324	31.7137	0.328409
	8	18.8478	27.816	2.24293	32.1623	0.408325	30.5684	0.996923
	14	21.2486	32.5341	0.450044	35.9732	0.153652	32.0128	1.93446
	16	20.9799	31.2155	0.931779	34.1731	0.444173	32.337	1.28252
	18	19.2521	30.763	0.384961	30.8422	1.34938	32.7625	0.288328
	23	22.4096	31.9578	1.50046	42.5189	0.00367782	35.1875	0.479047
	33	19.0054	30.7081	0.337043	29.5078	2.86793	32.5541	0.280785
	38	19.9296	29.6959	1.28995	34.3586	0.188593	29.9666	3.20229
END OF SURGERY
-CAD-T2DM
	4	20.4588	28.1459	5.45109	27.4634	32.3974	25.1047	134.39
	5	19.0058	28.2773	1.8177	28.2134	7.03591	23.1435	191.131
	24	19.1352	28.6458	1.54008	30.9555	1.15035	25.6991	35.5595
	30	18.9967	28.0542	2.1084	32.1877	0.444823	30.2199	1.40724
	34	19.9336	28.6011	2.76283	30.7649	2.28318	27.5721	16.8846
	36	19.255	29.5299	0.906773	30.028	2.3775	24.9327	65.7281
	39	19.9892	28.3905	3.32255	31.6204	1.31144	24.4077	157.327
	41	18.5003	27.2601	2.59163	31.593	0.476206	25.9156	19.71
	42	20.0271	28.2088	3.86894	28.5991	10.931	24.0509	206.823
	45	19.1902	28.1137	2.31355	27.2573	15.5118	24.9927	60.2791
	47	19.2547	29.1955	1.14296	28.0706	9.23058	23.8258	141.534
+CAD-T2DM
	2	20.3038	28.6464	3.46047	36.0488	0.0757468	24.0677	247.654
	3	20.2299	28.9031	2.75184	27.9926	19.1555	24.9152	130.764
	9	19.3427	28.6252	1.80393	29.1142	4.76003	23.8756	145.34
	10	Undetermined	Undetermined		Undetermined		Undetermined
	11	19.1755	28.9635	1.27074	27.2327	15.6179	22.4906	338.05
	13	19.2707	27.7437	3.16142	29.8515	2.71609	22.0291	497.218
	15	19.9164	29.3591	1.61435	36.0739	0.056911	24.4163	148.702
	19	19.1043	27.4976	3.34105	33.9266	0.143596	23.354	176.854
	20	19.3005	26.6899	6.70056	31.6398	0.802779	25.4362	47.8494
	21	20.0018	27.9187	4.64856	33.3192	0.40753	23.3045	340.966
	22	19.3156	27.8382	3.0547	29.7141	3.0821	25.6689	41.1518
	25	20.7172	29.6655	2.27418	29.155	11.997	25.4768	124.205
	27	18.9529	27.6674	2.67423	29.619	2.56012	25.6736	31.8976
	43	19.7333	30.0779	0.863964	29.0599	6.47898	29.3983	4.1442
+CAD+T2DM
	6	21.7994	31.5015	1.34864	34.5945	0.585298	26.2619	152.599
	7	19.5732	29.8136	0.928692	29.6134	3.951	31.3282	0.973462
	8	19.0857	28.2643	1.93872	32.0369	0.525303	22.9656	228.54
	14	19.6601	31.5051	0.305372	35.3382	0.0793404	27.5617	14.0695
	16	21.1066	30.5837	1.57623	Undetermined		27.9187	29.9412
	18	19.0891	29.5856	0.777654	28.1299	7.89882	27.416	10.4779
	23	22.9627	32.2565	1.78989	44.6379	0.00124228	26.982	207.487
	33	20.999	30.0647	2.0964	32.5872	1.35119	24.1817	370.536
	38	20.772	29.8439	2.08738	31.0377	3.37901	23.1023	668.991

## Sheet: SAT
		beta-2-microglobulin	tumor necrosis factor (TNF superfamily, member 2)		C1q and tumor necrosis factor related protein 3		interleukin 6
	Number	Ct B2M	Ct TNFa	2-∆∆Ct	Ct CTRP3	2-∆∆Ct	Ct IL6	2-∆∆Ct
BASELINE
-CAD-T2DM
	4	19.3576	31.2832	0.440734	29.2717	3.22017	32.9612	0.485765
	5	18.5297	30.0249	0.593932	31.0937	0.513076	32.6224	0.346097
	24	18.4651	28.1327	2.10808	31.1008	0.488195	30.9915	1.02496
	30	18.2962	29.9801	0.521103	28.6274	2.41157	32.6863	0.281623
	34	18.4889	29.0748	1.11545	30.3584	0.830327	30.3661	1.6074
	36	20.4624	31.4036	0.87193	31.2401	1.76971	33.0424	0.987535
	39	19.4539	29.9815	1.16148	32.317	0.416995	31.6172	1.3183
	41	19.8463	29.6974	1.85633	30.2705	2.26109	32.7496	0.789315
	42	19.3061	31.275	0.427701	31.9615	0.481588	31.6048	1.20023
	45	19.2443	30.4115	0.7455	31.8695	0.491764	32.2278	0.746585
	47	19.4339	31.8396	0.315965	31.473	0.738227	34.0317	0.243853
+CAD-T2DM
	2	19.5133	29.4895	1.70212	28.6067	5.68758	30.5947	2.79065
	3	20.0032	30.8663	0.920465	30.2529	2.55179	32.0584	1.42088
	9	19.3725	29.0033	2.16253	31.213	0.847211	32.4738	0.68809
	10	20.731	29.8446	3.09507	34.288	0.257778	32.0172	2.42119
	11	18.7715	28.7345	1.71774	28.5548	3.52578	31.1662	1.12287
	13	19.1688	30.4033	0.711549	29.6648	2.15128	31.2268	1.41801
	15	19.901	30.7859	0.906668	33.657	0.224574	33.5592	0.467721
	19	19.4224	30.3354	0.889156	29.9636	2.08494	31.8573	1.09209
	20	19.0181	29.9688	0.866262	30.7203	0.932417	32.1298	0.683138
	21	19.7919	29.9309	1.52043	Undetermined		30.5505	3.49012
	22	19.0516	30.376	0.66854	28.5356	4.33861	31.9026	0.818406
	25	19.495	30.6077	0.774232	31.1311	0.97609	32.7016	0.639625
	27	19.1356	30.6595	0.582209	29.2568	2.78959	31.2275	1.38514
	43	19.8601	30.7982	0.873783	32.2497	0.578993	30.9086	2.85487
+CAD+T2DM
	6	19.6688	30.51	0.934525	34.3532	0.117998	33.2409	0.496476
	7	18.8835	28.592	2.04908	26.9378	11.6877	30.6962	1.68085
	8	19.8001	29.2553	2.44234	30.8795	1.43571	31.3284	2.04709
	14	19.9264	29.6881	1.97496	31.676	0.902266	32.0943	1.31409
	16	20.217	30.6455	1.24401	32.2102	0.762081	29.9767	6.97517
	18	18.8004	30.3322	0.579063	29.4815	1.89238	31.3676	0.996407
	23	17.5727	28.6398	0.799118	30.8676	0.309142	31.7487	0.32668
	33	20.3371	31.5448	0.724892	34.9717	0.122142	34.3914	0.355424
	38	19.7957	30.2861	1.19176	33.1153	0.303881	32.1084	1.18856
END OF SURGERY
-CAD-T2DM
	4	20.068	29.9487	1.81868	29.6077	4.1743	25.469	143.111
	5	19.2377	29.6466	1.26104	30.8485	0.993404	23.5377	306.967
	24	19.0981	29.2929	1.46277	32.1527	0.365166	27.8219	14.3018
	30	19.3248	28.7921	2.42194	30.1368	1.7281	24.0749	224.689
	34	18.8281	29.1394	1.34934	32.39	0.256905	24.5137	117.485
	36	19.3737	30.3481	0.852086	32.8076	0.280736	26.2598	51.1199
	39	19.7482	29.143	2.54691	32.2705	0.52811	25.1897	139.143
	41	19.5271	29.5093	1.69515	29.0308	4.27987	25.5144	95.3199
	42	19.5998	29.6864	1.57679	31.1388	1.04409	24.4001	217.009
	45	19.1936	30.2851	0.78569	31.8683	0.47517	25.0217	106.436
	47	19.3889	30.8047	0.627523	31.3376	0.785975	24.2678	205.512
+CAD-T2DM
	2	19.4987	28.8378	2.64698	34.8589	0.0738641	25.7035	81.9738
	3	19.9494	29.8278	1.82147	28.4323	8.68349	26.1089	84.5903
	9	18.994	28.6066	2.19003	29.2489	2.54252	23.5076	264.709
	10	20.9594	29.5004	4.60298	34.6407	0.236517	25.6379	236.133
	11	19.3032	27.434	6.11632	Undetermined		23.7421	278.782
	13	19.4471	28.8363	2.5568	30.9747	1.05237	24.4521	188.298
	15	19.6698	28.56	3.61319	29.6582	3.05844	26.7683	44.1213
	19	19.0101	29.814	0.959033	31.6334	0.492395	25.7832	55.2846
	20	18.7811	28.1998	2.50504	32.4856	0.232742	25.9786	41.1982
	21	19.3441	31.1435	0.480997	30.6038	1.26714	26.015	59.3434
	22	18.9817	28.9747	1.68236	30.7391	0.897364	23.6278	241.483
	25	19.7754	30.1195	1.31902	31.8474	0.721583	26.3201	64.7678
	27	18.3262	28.6617	1.32691	29.8116	1.08358	26.4497	21.6824
	43	19.9726	29.2942	2.6794	31.1734	1.31985	28.4323	17.1748
+CAD+T2DM
	6	19.3346	29.7617	1.24518	31.6265	0.619555	25.0117	118.18
	7	18.9712	27.855	3.62937	29.5342	2.05379	28.1592	10.3675
	8	20.2645	28.508	5.65669	44.404	0.000168113	27.3719	43.8495
	14	19.4924	28.6552	2.99128	32.9576	0.274712	25.921	70.1951
	16	19.8349	28.1638	5.33172	36.213	0.0364755	28.3678	16.3252
	18	19.2628	29.1474	1.81376	29.7935	2.10016	24.6169	147.837
	23	16.8284	27.9398	0.774945	31.3763	0.129709	27.5553	3.56801
	33	19.5627	29.3528	1.93655	34.0906	0.131524	26.4885	49.7345
	38	20.4536	29.5723	3.08407	31.7236	1.25815	25.9768	131.488
